# Supplementary material for: Effect of tracheal antimicrobial peptide on the development of Mannheimia haemolytica pneumonia in cattle
Source: PLoS One. 2019 Nov 26;14(11):e0225533. doi: 10.1371/journal.pone.0225533 (PMC6879128; doi:10.1371/journal.pone.0225533)
Supplement: S2 Table — (XLSX) [file pone.0225533.s011.xlsx]

## Sheet: Nasal bacterial culture
Nasal Mannheimia haemolytica
	Days after challenge, Water-treated calves															Days after challenge, TAP-treated calves
Pair	Calf	Pre		1		2		3		4		5		Calf	Pre		1		2		3		4		5
		Right	Left	Right	Left	Right	Left	Right	Left	Right	Left	Right	Left		Right	Left	Right	Left	Right	Left	Right	Left	Right	Left	Right	Left
1	1-Water	0	0	0	3									1-TAP	0	0	3	0
2	2-Water	0	0	3	2	2	2	0	3					2-TAP	0	0	3	3	0	0	0	2
3	3-Water	0	0	3	2	1	0	3	2					3-TAP	0	0	1	4	3	3
4	4-Water	0	0	3	2	4	4							4-TAP	0	0	3	3	4	3
5	5-Water	0	0	3	2	1	1	0	0	3	3		0	5-TAP	0	0	3	3	3	3	0	0	2	3	3	1
6	6-Water	0	0	3	2	2	0	1	0	2	1			6-TAP	0	0	3	4	4	3	3	3	4	3
Nasal Mannheimia (sum of left and right scores)
Sum of R + L scores	Days after challenge, Water-treated calves										Sum of R + L scores	Days after challenge, TAP-treated calves
Pair	Calf	Pre	1	2	3	4	Number positive	Sum of scores	Median	Calf	Pre	1	2	3	4	Number positive	Sum of scores	Median
1	1-Water	0	3	X	X	X	1	3	3	1-TAP	0	3	X	X	X	1	3	3
2	2-Water	0	5	4	3	X	3	12	4	2-TAP	0	6	0	2	X	2	8	2
3	3-Water	0	5	1	5	X	3	11	5	3-TAP	0	5	6	0	X	2	11	5
4	4-Water	0	5	8	X	X	2	13	6.5	4-TAP	0	6	7	X	X	2	13	6.5
5	5-Water	0	5	2	0	6	3	13	3.5	5-TAP	0	6	6	0	5	3	17	5.5
6	6-Water	0	5	2	1	3	4	11	2.5	6-TAP	0	7	7	6	7	4	27	7
Number of days positive	16	0	6	5	3	2				14	0	6	4	2	2
Sum of scores	63	0	28	17	9	9				79	0	33	26	8	12

## Sheet: Lung bacterial culture
Lung: quantitative culture for Mannheimia haemolytica
Water							TAP
Lung lobe	Pair 1	Pair 2	Pair 3	Pair 4	Pair 5	Pair 6	Pair 1	Pair 2	Pair 3	Pair 4	Pair 5	Pair 6
Acc	9000000	0	0	0	0	0	0	30000	0	0	0	0
L-Cr	220000000	0	0	160000000	0	0	0	0	0	0	270	0
L_CaD	100000000	0	0	0	250	0	0	0	0	0	0	0
L-CaV	1600000000	0	0	300	400	0	0	0	0	0	15000000	0
R-CrV	6000000	200	0	200000000	50000	0	0	4500000	0	0	0	0
R-CaD	140000000	0	0	0	0	0	0	0	0	0	600000	0
R-CaV	2000000000	0	0	0	350	0	0	0	0	0	25000000	0
Maximum	2000000000	200	0	200000000	50000	0	0	4500000	0	0	25000000	0
Sum of counts	4075000000	200	0	360000300	51000	0	0	4530000	0	0	40600270	0
Average of counts	5.82143e+08	28.5714	0	5.14286e+07	7285.71	0	0	647143	0	0	5.80004e+06	0

## Sheet: Clinical scores
Clinical scores
Calf Pair	Days after challenge, Water-treated calves													Days after challenge, TAP-treated calves
	Calf	Pre	0.5	1	1.5	2	2.5	3	3.5	4	4.5	5		Calf	Pre	0.5	1	1.5	2	2.5	3	3.5	4	4.5	5
1	1-Water	0	10	0										1-TAP	0	1	0
2	2-Water	0	0	3	2	0	0	0						2-TAP	0	2	8	2	1	1	1
3	3-Water	0	1	1	2	2	2	2	2	0				3-TAP	0	1	1	1	1	1	0	0	0
4	4-Water	0	9	5	5	13								4-TAP	0	0	1	1	1
5	5-Water	0	0	3	1	0	0	0	0	0	0	2		5-TAP	0	0	2	1	1	0	0	0	0	0	2
6	6-Water	0	0	0	0	0	0	0	0	0				6-TAP	0	0	4	3	2	3	3	2	2
Number of days positive	17	0	3	4	4	2	1	1	1	0	0	1		26	0	3	5	5	5	3	2	1	1	0	1
Sum of scores	65	0	20	12	10	15	2	2	2	0	0	2		49	0	4	16	8	6	5	4	2	2	0	2

## Sheet: Rectal temperatures
Hours after infection	Pair 1 water	Pair 2 water	Pair 3 water	Pair 4 water	Pair 5 water	Pair 6 water	Pair 1 TAP	Pair 2 TAP	Pair 3 TAP	Pair 4 TAP	Pair 5 TAP	Pair 6 TAP
0	39.3	38.6	38.6	38.6	39.1	38.9	38.5	38.8	38.8	38.6	38.6	38.5
3	39.3	39.1	38.2	39		39.3	38.7	39	38.7	38.8	38.5	38.9
12	40.6	39.3	39.4	40	39	39.5	38.6	39.3	39.3	39.1	39	39.3
24	40.1	40	39.4	40.7	38.6	39.3	39.1	40.6	39.1	40.1	39.6	40.3
36		39.5	39.9	39.7	39.4	39.3		39.8	39.3	39.3	39.1	39.4
48		39	39.9	41.3	38.6	39.2		39.8	39.4	39.4	39.1	39.4
60		38.8	39.7		38.8	38.9		39.3	39.5		38.9	39.3
72			40.3		39	38.9			38.8		39.5	38.9
84			39.9		39.6	38.8			39.1		39.8	39.1

## Sheet: Blood analysis
WBC (total leukocyte count)
Calf pair	Days after challenge, Water-treated calves								Days after challenge, TAP-treated calves
Pair	Calf	Pre	1	2	3	4	5	Calf	Pre	1	2	3	4	5
1	1-Water	6.5	4.8					1-TAP	7	14
2	2-Water	7.2	9.5	13.7	10.4			2-TAP	11	17.9	15.6	15.7
3	3-Water	7.3	7.2	11.6	7.7	9.4	8.9	3-TAP	6.3	5.3	7.8	9.1	7	7.3
4	4-Water	7.4	13.3	13.7				4-TAP	7.9	7.3	7.9
5	5-Water	7.4	10.3	9.5	10.2	9.9		5-TAP	8.8	9.4	8.9	9.5	10.4
6	6-Water	9	11	9.3	8.4	7.5	7.7	6-TAP	6.2	9.7	10.2	7	5.6	4.3
	Mean	7.46667	9.35	11.56	9.175	8.93333	8.3	Mean	7.86667	10.6	10.08	10.325	7.66667	5.8
Segmented Neutrophils
	Days after challenge, Water-treated calves								Days after challenge, TAP-treated calves
Pair	Calf	Pre	1	2	3	4	5	Calf	Pre	1	2	3	4	5
1	1-Water	2.67	2.74					1-TAP	3.57	9.66
2	2-Water	3.6	4.56	8.08	5.72			2-TAP	6.71	13.6	10.14	8.95
3	3-Water	2.56	2.95	7.54	3.93	4.32	4.01	3-TAP	3.34	3.13	4.45	5.55	3.5	3.21
4	4-Water	3.03	9.04	9.59				4-TAP	4.58	3.29	3.32
5	5-Water	3.03	7.21	5.23	5.81	5.84		5-TAP	4.58	5.83	4.27	4.94	5.62
6	6-Water	4.5	6.6	5.3	3.36	2.7	2.54	6-TAP	3.04	6.69	7.55	3.08	1.79	1.16
	Mean	3.23167	5.51667	7.148	4.705	4.28667	3.275	Mean	4.30333	7.03333	5.946	5.63	3.63667	2.185
Monocytes
	Days after challenge, Water-treated calves								Days after challenge, TAP-treated calves
Pair	Calf	Pre	1	2	3	4	5	Calf	Pre	1	2	3	4	5
1	1-Water	0.39	0.34					1-TAP	0.49	0.56
2	2-Water	0.5	0.57	0.82	0.83			2-TAP	0.66	0.54	0.78	0.79
3	3-Water	0.37	0.29	0.35	0.39	1.41	0.62	3-TAP	0.5	0.32	0.39	0.27	0.42	0.51
4	4-Water	0.22	0.67	1.37				4-TAP	0.55	0.73	0.32
5	5-Water	0.22	0.21	0.57	1.12	0.79	1.39	5-TAP	0.55	0.94	0.89	1.81	0.42	1.84
6	6-Water	0.54	0.66	0.84	0.5	0.38	1	6-TAP	0.43	0.68	0.61	0.49	0.67	0.86
	Mean	0.373333	0.456667	0.79	0.71	0.86	1.00333	Mean	0.53	0.628333	0.598	0.84	0.503333	1.07
Fibrinogen
	Days after challenge, Water-treated calves								Days after challenge, TAP-treated calves
Pair	Calf	Pre	1	2	3	4	5	Calf	Pre	1	2	3	4	5
1	1-Water	1.61	2.41					1-TAP	2.02	2.38
2	2-Water	1.59	2.27	4.09	4.03			2-TAP	2.59	2.17	3.36	3.76
3	3-Water	2.18	2.27	2.17	3	3.41	4.01	3-TAP	1.93	2.17	2.06	3.35	3.89	4.14
4	4-Water	2.3	2.74	3.73				4-TAP	4.58	3.29	3.32
5	5-Water	2.3	2.75	2.85	2.92	2.92		5-TAP	1.91	3.02	4.14	4.18	3.98
6	6-Water	4.24	3.04	3.28	3.2	3.05	2.95	6-TAP	2.85	2.71	3.18	4.39	4.5	4.01
	Mean	2.37	2.58	3.224	3.2875	3.12667	3.48	Mean	2.64667	2.62333	3.212	3.92	4.12333	4.075
Haptoglobin
	Days after challenge, Water-treated calves								Days after challenge, TAP-treated calves
Pair	Calf	Pre	1	2	3	4	5	Calf	Pre	1	2	3	4	5
1	1-Water		0.42					1-TAP		0.14
2	2-Water	0.17	0.3	0.21	0.13			2-TAP	0.15	0.14	0.3	0.11
3	3-Water	0.14	0.3	0.17	0.17	0.15	0.25	3-TAP	0.14	0.14	0.1	0.15	0.11	0.1
4	4-Water	0.1	0.12	0.15				4-TAP	0.19	0.11	0.36
5	5-Water	0.1	0.27	0.12	0.1	0.15		5-TAP	0.19	0.16	0.11	0.15	0.16
6	6-Water	0.16	0.16	0.16	0.37	0.14	0.17	6-TAP	0.15	0.14	0.15	0.18	0.15	0.16
	Mean	0.134	0.261667	0.162	0.1925	0.146667	0.21	Mean	0.164	0.138333	0.204	0.1475	0.14	0.13

## Sheet: Necropsy data
Scoring of postmortem lung lesions
Pair	Calf	Treatment	Lung:heart weight	Image analysis TOTAL	Subjective-Total	Image analysis -Left	Subjective-Left	Image analysis-Right	Subjective-Right			Raw scores	lung weight	heart weight	lung:heart weight	Total	L	R	Acces.	Right Caud.	Right Med.	Right Cranial Caudal	Right Cranial Cranial	Left Caudal	Left Cranial Caudal	Left Cranial Cranial
1	1-TAP	TAP		1.05085	0.255	0.274799	0.44186	1.8269	0.114035			1-TAP				0.00255	0.0044186	0.00114035	0	0	0.005	0	0.005	0.005	0.005	0
2	2-TAP	TAP	2	7.74099	4.625	0.0701985	0.511628	15.4118	7.72807			2-TAP	1.3	0.65	2	0.04625	0.00511628	0.0772807	0.02	0	0.1	0.005	0.6	0.005	0.01	0
3	3-TAP	TAP	1.64706	0.068409	2.765	0.0473372	5.95349	0.0894808	0.359649			3-TAP	1.4	0.85	1.64706	0.02765	0.0595349	0.00359649	0	0.005	0	0	0.005	0	0.01	0.5
4	4-TAP	TAP	1.91667	1.08305	1.89	0	0.44	2.1661	2.97			4-TAP	1.15	0.6	1.91667	0.01885	0.0044186	0.0297368	0.005	0.005	0	0	0.25	0.005	0.005	0
5	5-TAP	TAP	2.33333	3.65718	13.72	2.78406	13.9535	4.53031	13.5439			5-TAP	1.4	0.6	2.33333	0.1372	0.139535	0.135439	0.03	0.1	0.3	0.1	0.25	0.1	0.05	0.5
6	6-TAP	TAP	2.23077	0.742058	5.2	0.911121	9.59302	0.572996	1.88596			6-TAP	1.45	0.65	2.23077	0.052	0.0959302	0.0188596	0.01	0.005	0.02	0	0.12	0.1	0.15	0.005
1	1-Water	Water		9.95129	23.25	5.35372	18.8372	14.5489	26.5789			1-Water				0.2325	0.188372	0.265789	0.1	0.2	0.9	0.05	0.2	0.15	0.3	0.3
2	2-Water	Water	1.92308	0.0686981	0.695	0.0368012	0.139535	0.100595	1.11404			2-Water	1.25	0.65	1.92308	0.00695	0.00139535	0.0111404	0.1	0.005	0	0	0.01	0	0.01	0
3	3-Water	Water	2.15385	0.741884	3.73	1.10595	3.81395	0.377814	3.66667			3-Water	1.4	0.65	2.15385	0.0373	0.0381395	0.0366667	0.01	0	0.25	0	0.05	0.02	0.15	0.02
4	4-Water	Water	2.13333	21.9624	16.86	39.1064	29.2093	4.81844	7.54386			4-Water	1.6	0.75	2.13333	0.1686	0.292093	0.0754386	0.05	0.05	0.2	0.01	0.15	0.08	1	0.8
5	5-Water	Water	1.93333	0.898017	3.35	0.714546	5.17442	1.08149	1.97368			5-Water	1.45	0.75	1.93333	0.0335	0.0517442	0.0197368	0	0.005	0.05	0	0.1	0.05	0.1	0.005
6	6-Water	Water	1.81818	0.0955504	0.33	0	0	0.191101	0.578947			6-Water	1	0.55	1.81818	0.0033	0	0.00578947	0	0.005	0.005	0	0.02	0	0	0
		Mean-TAP	2.02557	2.39042	4.7425	0.681252	5.14891	4.09959	4.4336
		Mean-Water	1.99235	5.61964	8.03583	7.71956	9.52907	3.51972	6.90936
		t test	0.814989	0.416312	0.469652	0.293327	0.434506	0.864183	0.601858

## Sheet: Histopathology scores
	0=absent, 0.5=equivocal, 1=subtle but convincing, 2=moderate (no difficulty finding extravascular neutrophils in alveoli or bronchioles), 3-marked necrotizing or fibrinous
				Sum of scores				Maximum score				1-Cranioventral			2-Caudoventral			3-Caudodorsal
Slide #	Name	Euthanasia (dpi)	Tx: TAP/Water	Bronchopn	Oat cells	Focal necrosis	Notes	Bronchopn	Oat cells	Focal necrosis	Notes	Bronchopn	Oat cells	Focal necrosis	Bronchopn	Oat cells	Focal necrosis	Bronchopn	Oat cells	Focal necrosis
D18-10	1-TAP	2	TAP	6	0	0		2	0	0		2	0	0	2	0	0	2	0	0
D18-13	2-TAP	4	TAP	5	2	2		3	2	2		3	2	2	1	0	0	1	0	0
D18-14	3-TAP	5	TAP	3	0	0		1	0	0		1	0	0	1	0	0	1	0	0
D18-21	4-TAP	3	TAP	6	0	0		2	0	0		2	0	0	2	0	0	2	0	0
D18-23	5-TAP		TAP	6	2	2		3	2	2		2	0	0	3	2	2	1	0	0
D18-25	6-TAP		TAP	8	4	4		3	2	2		3	2	2	3	2	2	2	0	0
D18-09	1-Water	2	Water	8	6	6		3	2	2		3	2	2	3	2	2	2	2	2
D18-12	2-Water	4	Water	5	2	1		2	2	1		2	2	1	1	0	0	2	0	0
D18-15	3-Water	5	Water	6	2	2		3	2	2		3	2	2	2	0	0	1	0	0
D18-20	4-Water	3	Water	6	2	2		3	2	2		3	2	2	2	0	0	1	0	0
D18-22	5-Water		Water	6	0	0		2	0	0		2	0	0	2	0	0	2	0	0
D18-24	6-Water		Water	5	0	0		2	0	0		1	0	0	2	0	0	2	0	0

## Sheet: In vitro data
Fig 1. Comparison of the bactericidal activity of non-oxidized and oxidized tracheal antimicrobial peptide (TAP) against Mannheimia haemolytica B158. Data show the number of surviving colonies of M. haemolytica.
TAP (μg/mL)	Non-oxidized			Oxidized
0	490	498	489	499	400	495
1.56	32	1	27	260	367	271
3.12	2	38	15	500	348	300
6.25	10	11	11	10	4	190
12.5	10	10	10	10	10	10
25	10	10	10	10	10	10
50	10	10	10	10	10	10
Fig 8. Effects of serum, sodium chloride, and bronchoalveolar lavage fluid (BALF) on survival of Mannheimia haemolytica B158 in the presence of tracheal antimicrobial peptide (TAP). Differing concentrations of (A) sodium chloride, (B) serum, or (C) concentrated BALF (diluted in monobasic sodium phosphate buffer) were mixed with 2 different concentrations of TAP or buffer before incubating with M.…
8A. Effect of sodium chloride on bactericidal activity of TAP (Data show the number of surviving colonies of M. haemolytica)
NaCl (mM)	0 ug/mL TAP			6.5 ug/mL TAP			12.5 ug/mL TAP
0	138	164	135	2	4	4	0	0	0
3.12	151	138	128	4	9	10	0	0	0
6.25	116	135	112	37	40	32	0	0	0
12.5	119	121	127	63	58	65	2	0	4
25	136	126	102	93	65	66	31	42	36
50	110	115	57	88	100	89	59	43	20
100	134	110	114	92	110	106	79	77	71
200	132	127	122	121	110	130	116	107	128
8B. Effect of serum on bactericidal activity of TAP (Data show the number of surviving colonies of M. haemolytica)
Serum (%)	0 ug/mL TAP			6.5 ug/mL TAP			12.5 ug/mL TAP
0	457	376	443	0	0	0	0	0	0
0.03	479	482	491	0	0	0	0	0	0
0.07	523	511	530	0	1	8	0	0	0
0.15	499	400	510	0	0	13	0	0	0
0.31	538	516	488	65	33	12	1	7	20
0.62	580	478	513	54	150	70	21	0	49
1.25	490	518	500	249	282	211	224	102	156
2.5	500	498	489	576	500	520	560	530	500
8C. Effect of concentrated bronchoalveolar lavage fluid on bactericidal activity of TAP (Data show the number of surviving colonies of M. haemolytica)
BALF (%)	0 ug/mL TAP			6.5 ug/mL TAP			12.5 ug/mL TAP
0	349	400	474	0	0	0	0	0	0
1.56	161	187	143	0	0	1	0	0	0
3.12	243	324	339	0	4	0	3	0	0
6.25	500	328	316	3	8	1	0	0	0
12.5	251	314	360	11	21	0	0	0	0
25	180	380	166	169	167	31	0	0	0
50	362	418	389	93	76	20	1	47	57
100	289	274	125	57	40	12	0	7	3
Fig 9. Effects of sodium chloride on survival of Mannheimia haemolytica B158 in the presence of oxidized or non-oxidized tracheal antimicrobial peptide (TAP).
NaCl (mM)	0 μg/mL TAP		Oxidized TAP, 6.25 μg/mL		Oxidized TAP, 12.5 μg/mL		Non-oxidized TAP, 6.25 μg/mL		Non-oxidized TAP, 12.5 μg/mL
0	225	230	2	3	0	0	0	3	0	0
3.12	193	200	8	9	0	2	7	5	0	0
6.25	200	190	22	19	9	6	14	10	0	0
12.5	195	186	40	45	15	10	30	15	7	0
25	199	200	120	100	55	48	112	90	40	30
50	210	198	160	173	59	72	140	115	45	55
100	215	200	200	180	198	120	150	160	98	103
200	230	210	210	240	200	230	198	210	190	200
S11 Figure. Bactericidal activity of oxidized and non-oxidized tracheal antimicrobial peptide (TAP) over time
Time of incubation	0 μg/mL TAP		Oxidized TAP, 6.25 μg/mL		Oxidized TAP, 12.5 μg/mL		Non-oxidized TAP, 6.25 μg/mL		Non-oxidized TAP, 12.5 μg/mL
0 min	159	162	157	160	155	158	155	154	150	148
15 min	150	155	149	152	140	133	143	147	120	100
30 min	143	139	70	75	65	60	40	35	30	20
1 h.	101	111	10	15	4	2	0	0	0	0
